# Supplementary material for: Bee Habitat, but Not Bee Community Structure, Varies Across Grassland Management in Four National Parks in the Mid‐Atlantic, USA
Source: Ecol Evol. 2024 Dec 17;14(12):e70719. doi: 10.1002/ece3.70719 (PMC11651712; doi:10.1002/ece3.70719)
Supplement: Supplementary file 1 — Table S1 [file ECE3-14-e70719-s001.xlsx]

## Sheet: Bees
Table S1. Number of times bee species were recorded in four National Parks in the United States on transects and during meandering walks. ANTI = Antietam, CHOH = Chesapeake & Ohio (C&O) Canal; MANA = Manassas; MONO = Monocacy.
		2021	2021	2021	2021	2021 Total	2022	2022	2022	2022	2022 Total	Grand Total
Species	Family	ANTI	CHOH	MANA	MONO		ANTI	CHOH	MANA	MONO
Ceratina calcarata	Apidae	27	316	81	69	493	85	65	10	8	168	661
Augochlorella aurata	Halictidae	142	11	134	23	310	121	13	61	5	200	510
Halictus ligatus/poeyi	Halictidae	129	9	27	122	287	78	6	65	54	203	490
Bombus impatiens	Apidae	114	24	52	75	265	76	35	12	25	148	413
Melissodes bimaculatus	Apidae	138	13	2	23	176	178	9	10	9	206	382
Lasioglossum hitchensi	Halictidae	60	11	74	21	166	96	16	88	10	210	376
Lasioglossum trigeminum	Halictidae	84	23	92	25	224	64	18	27	16	125	349
Lasioglossum pilosum	Halictidae	42	2	0	126	170	18	1	1	92	112	282
Lasioglossum versatum	Halictidae	24	13	34	6	77	50	30	51	10	141	218
Bombus griseocollis	Apidae	65	18	13	9	105	68	11	14	13	106	211
Apis mellifera	Apidae	43	23	34	28	128	11	3	31	26	71	199
Augochlora pura	Halictidae	41	25	13	22	101	19	16	5	20	60	161
Agapostemon virescens	Halictidae	20	0	26	46	92	19	1	6	41	67	159
Eucera hamata	Apidae	16	2	4	62	84	22	0	4	18	44	128
Melissodes desponsus	Apidae	34	22	6	10	72	27	2	2	13	44	116
Lasioglossum species	Halictidae	25	1	22	20	68	32	6	7	3	38	115
Lasioglossum callidum	Halictidae	20	3	11	14	48	47	4	4	6	61	109
Bombus bimaculatus	Apidae	29	10	1	17	57	36	4	4	3	47	104
Halictus rubicundus	Halictidae	10	3	15	15	43	15	0	7	8	30	73
Lasioglossum imitatum	Halictidae	13	5	3	9	30	26	5	1	5	37	67
Ceratina dupla	Apidae	11	7	11	5	34	23	1	5	2	31	65
Halictus confusus	Halictidae	18	2	7	9	36	24	0	0	5	29	65
Xylocopa virginica	Apidae	14	1	13	1	29	12	1	14	3	30	59
Lasioglossum admirandum	Halictidae	6	3	13	5	27	15	1	13	0	29	56
Andrena nasonii	Andrenidae	1	0	3	1	5	21	24	3	0	48	53
Ceratina strenua	Apidae	7	6	1	18	32	9	1	4	5	19	51
Andrena perplexa	Andrenidae	0	6	4	4	14	9	7	5	6	27	41
Bombus fervidus	Apidae	12	9	0	5	26	7	3	1	1	12	38
Melissodes trinodis	Apidae	4	0	1	3	8	2	0	3	22	27	35
Megachile mendica	Megachilidae	10	2	7	1	20	2	6	2	2	12	32
Andrena wilkella	Andrenidae	12	4	1	4	21	6	1	3	0	10	31
Augochlorella persimilis	Halictidae	14	0	2	0	16	15	0	0	0	15	31
Svastra obliqua	Apidae	7	1	5	0	13	14	0	1	2	17	30
Lasioglossum cressonii	Halictidae	4	1	0	0	5	2	16	2	0	20	25
Lasioglossum paradmirandum	Halictidae	4	0	0	0	4	13	0	3	4	20	24
Lasioglossum leucocomum	Halictidae	2	0	0	21	23	0	0	0	0	0	23
Andrena imitatrix/morrisonella	Andrenidae	0	2	0	9	11	9	1	0	0	10	21
Andrena illini	Andrenidae	0	0	0	0	0	17	0	0	1	18	18
Lasioglossum coreopsis	Halictidae	1	0	7	0	8	1	0	7	0	8	16
Halictus parallelus	Halictidae	3	0	3	1	7	2	0	6	0	8	15
Augochloropsis metallica	Halictidae	0	0	0	0	0	8	1	5	0	14	14
Augochloropsis metallica_metallica	Halictidae	10	1	3	0	14	0	0	0	0	0	14
Ptilothrix bombiformis	Apidae	1	1	2	0	4	6	1	3	0	10	14
Megachile brevis	Megachilidae	4	1	4	0	9	3	0	0	1	4	13
Andrena gardineri	Andrenidae	0	0	0	0	0	3	1	7	1	12	12
Ceratina mikmaqi	Apidae	1	1	0	2	4	5	1	1	1	8	12
Melissodes denticulatus	Apidae	6	0	0	3	9	2	0	1	0	3	12
Bombus perplexus	Apidae	1	5	1	2	9	0	0	0	2	2	11
Ceratina species	Apidae	0	2	5	0	7	1	1	2	0	4	11
Hylaeus mesillae	Colletidae	1	0	0	0	1	8	0	2	0	10	11
Melissodes illatus	Apidae	0	0	0	0	0	3	0	7	0	10	10
Lasioglossum bruneri	Halictidae	0	0	3	0	3	2	0	3	1	6	9
Lasioglossum tegulare	Halictidae	0	0	1	6	7	1	0	0	1	2	9
Peponapis pruinosa	Apidae	2	2	0	2	6	1	0	1	1	3	9
Lasioglossum weemsi	Halictidae	2	0	0	0	2	4	2	0	0	6	8
Nomada bidentate_group	Apidae	0	0	0	0	0	4	3	0	1	8	8
Agapostemon texanus	Halictidae	2	0	0	0	2	2	0	0	3	5	7
Lasioglossum zephyrus	Halictidae	2	0	1	2	5	1	0	0	1	2	7
Calliopsis andreniformis	Andrenidae	0	0	1	4	5	0	0	0	1	1	6
Lasioglossum gotham	Halictidae	2	0	0	0	2	2	1	1	0	4	6
Hylaeus affinis/modestus	Colletidae	0	0	1	1	2	2	0	1	0	3	5
Lasioglossum versatum_group	Halictidae	0	0	0	0	0	4	0	1	0	5	5
Nomada pygmaea	Apidae	0	0	0	0	0	1	4	0	0	5	5
Heriades variolosa/leavitti	Megachilidae	2	1	1	0	4	1	0	0	0	1	5
Hylaeus modestus	Colletidae	0	0	0	0	0	2	0	1	1	4	4
Lasioglossum coriaceum	Halictidae	1	1	0	0	2	0	2	0	0	2	4
Lasioglossum platyparium	Halictidae	0	0	0	1	1	2	1	0	0	3	4
Lasioglossum smilacinae	Halictidae	3	1	0	0	4	0	0	0	0	0	4
Megachile pugnata	Megachilidae	0	4	0	0	4	0	0	0	0	0	4
Melissodes species	Apidae	2	0	1	1	3	0	0	0	0	0	4
Andrena barbara	Andrenidae	0	0	1	2	3	0	0	0	0	0	3
Andrena hippotes	Andrenidae	0	0	0	0	0	0	0	2	1	3	3
Andrena personata	Andrenidae	0	0	3	0	3	0	0	0	0	0	3
Anthidium manicatum	Megachilidae	0	0	1	0	1	1	0	0	1	2	3
Augochloropsis viridissima	Halictidae	0	0	0	0	0	1	2	0	0	3	3
Eucera rosae	Apidae	1	1	0	0	2	0	0	1	0	1	3
Lasioglossum albipenne	Halictidae	0	0	0	0	0	3	0	0	0	3	3
Lasioglossum ephialtum	Halictidae	3	0	0	0	3	0	0	0	0	0	3
Lasioglossum pectorale	Halictidae	1	0	0	0	1	1	1	0	0	2	3
Megachile montivaga	Megachilidae	0	0	1	0	1	2	0	0	0	2	3
Megachile rotundata	Megachilidae	2	0	1	0	3	0	0	0	0	0	3
Melissodes subillata	Apidae	1	0	2	0	3	0	0	0	0	0	3
Melitoma taurea	Apidae	0	0	3	0	3	0	0	0	0	0	3
Osmia bucephala	Megachilidae	1	0	0	0	1	0	2	0	0	2	3
Lasioglossum pilosum/leucocomum	Halictidae	0	0	0	0	0	0	0	0	3	3	3
Andrena aliciae	Andrenidae	0	2	0	0	2	0	0	0	0	0	2
Andrena cressonii	Andrenidae	0	0	0	0	0	0	1	1	0	2	2
Andrena macra	Andrenidae	0	1	1	0	2	0	0	0	0	0	2
Hoplitis pilosifrons	Megachilidae	0	0	0	0	0	1	0	1	0	2	2
Lasioglossum coeruleum	Halictidae	0	0	0	1	1	0	1	0	0	1	2
Lasioglossum fuscipenne	Halictidae	0	0	0	0	0	0	1	0	1	2	2
Lasioglossum illinoense	Halictidae	0	0	0	0	0	1	0	1	0	2	2
Lasioglossum oceanicum	Halictidae	1	0	0	0	1	1	0	0	0	1	2
Megachile petulans	Megachilidae	0	0	0	0	0	0	0	2	0	2	2
Nomada imbricata	Apidae	0	0	0	0	0	2	0	0	0	2	2
Osmia georgica	Megachilidae	0	1	0	0	1	0	0	1	0	1	2
Andrena carlini	Andrenidae	0	0	0	1	1	0	0	0	0	0	1
Andrena miranda	Andrenidae	0	1	0	0	1	0	0	0	0	0	1
Andrena robertsonii	Andrenidae	0	0	0	0	0	1	0	0	0	1	1
Andrena rudbeckiae	Andrenidae	1	0	0	0	1	0	0	0	0	0	1
Andrena species	Andrenidae	0	0	0	0	0	0	1	0	0	1	1
Anthophora abrupta	Apidae	0	0	0	0	0	0	1	0	0	1	1
Augochloropsis metallica_fulgida	Halictidae	1	0	0	0	1	0	0	0	0	0	1
Bombus pensylvanicus	Apidae	1	0	0	0	1	0	0	0	0	0	1
Coelioxys alternatus	Megachilidae	0	0	0	0	0	0	1	0	0	1	1
Colletes latitarsis	Colletidae	0	0	0	0	0	1	0	0	0	1	1
Heriades carinata	Megachilidae	0	0	0	0	0	0	0	0	1	1	1
Heriades species	Megachilidae	0	0	0	0	0	0	0	1	0	1	1
Heriades variolosa	Megachilidae	0	0	0	0	0	1	0	0	0	1	1
Lasioglossum abanci	Halictidae	0	1	0	0	1	0	0	0	0	0	1
Lasioglossum nymphale	Halictidae	0	0	0	0	0	1	0	0	0	1	1
Lasioglossum oblongum	Halictidae	0	0	1	0	1	0	0	0	0	0	1
Lasioglossum obscurum	Halictidae	0	0	0	0	0	0	1	0	0	1	1
Lasioglossum quebecense	Halictidae	0	0	0	1	1	0	0	0	0	0	1
Lasioglossum rozeni	Halictidae	0	0	1	0	1	0	0	0	0	0	1
Lasioglossum simplex	Halictidae	0	0	1	0	1	0	0	0	0	0	1
Lasioglossum subviridatum	Halictidae	0	0	0	0	0	0	0	1	0	1	1
Megachile exilis	Megachilidae	0	0	0	0	0	0	0	1	0	1	1
Megachile inimica	Megachilidae	0	0	0	0	0	1	0	0	0	1	1
Megachile near_onobrychidis	Megachilidae	0	0	0	0	0	0	0	1	0	1	1
Melissodes apicatus	Apidae	0	0	0	0	0	0	0	1	0	1	1
Melissodes druriellus	Apidae	1	0	0	0	1	0	0	0	0	0	1
Nomada depressa	Apidae	0	0	0	0	0	0	1	0	0	1	1
Nomada luteola	Apidae	0	0	0	0	0	0	1	0	0	1	1
Osmia pumila	Megachilidae	0	0	0	1	1	0	0	0	0	0	1
Osmia subfasciata	Megachilidae	0	0	0	0	0	1	0	0	0	1	1
Perdita boltoniae	Andrenidae	0	1	0	0	1	0	0	0	0	0	1
Sphecodes heraclei	Halictidae	0	0	0	0	0	1	0	0	0	1	1
Grand Total		1262	606	762	859	3489	1379	339	532	460	2710	6199	0.776727

## Sheet: Flowers
Table S2. Flower species, their families, and nativity, recorded in four National Parks in the United States on transects and during meandering walks. ANTI = Antietam, CHOH = Chesapeake & Ohio (C&O) Canal; MANA = Manassas; MONO = Monocacy. X = species recorded, - = species not recorded.
			2021	2021	2021	2021	2022	2022	2022	2022
Species	Family	Nativity	ANTI	CHOH	MANA	MONO	ANTI	CHOH	MANA	MONO
Abutilon theophrasti	Malvaceae	non-native	X	-	-	-	-	-	-	-
Achillea millefolium	Asteraceae	native	X	X	X	-	X	X	X	-
Ageratina altissima	Asteraceae	native	X	-	-	-	-	-	-	-
Agrimonia parviflora	Rosaceae	native	-	-	X	-	-	-	X	-
Ailanthus altissima	Simaroubaceae	non-native	X	-	-	-	-	-	-	-
Alliaria petiolata	Brassicaceae	non-native	-	-	-	X	X	X	-	X
Allium canadense	Liliaceae	native	-	-	-	-	-	X	-	-
Allium vineale	Liliaceae	non-native	X	X	X	-	X	X	X	X
Amaranthus spinosus	Amaranthaceae	non-native	-	-	-	-	X	-	-	X
Anagallis arvensis	Primulaceae	non-native	X	X	-	X	X	-	-	X
Apocynum cannabinum	Apocynaceae	native	X	-	X	-	X	-	-	X
Arabidopsis thaliana	Brassicaceae	non-native	-	-	-	X	X	-	-	X
Arctium minus	Asteraceae	non-native	-	-	-	-	X	-	-	X
Arenaria serpyllifolia	Caryophyllaceae	non-native	X	-	-	X	-	-	-	-
Asclepias incarnata	Asclepiadaceae	native	-	-	X	-	-	-	X	-
Asclepias syriaca	Asclepiadaceae	native	X	X	X	X	X	X	X	X
Asclepias tuberosa	Asclepiadaceae	native	X	-	-	-	X	-	-	-
Asclepias verticillata	Asclepiadaceae	native	-	-	X	-	-	-	X	-
Asclepias viridiflora	Asclepiadaceae	native	X	-	X	-	X	X	X	-
Asparagus officinalis	Liliaceae	non-native	X	-	-	-	X	-	-	-
Ballota nigra	Lamiaceae	non-native	X	-	-	-	-	-	-	-
Barbarea vulgaris	Brassicaceae	non-native	-	-	-	X	X	X	-	-
Buchnera americana	Scrophulariaceae	native	-	-	X	-	-	-	X	-
Calystegia catesbeiana	Convolvulaceae	native	X	-	-	-	X	-	-	-
Calystegia sepium	Convolvulaceae	native	X	X	-	X	X	-	-	X
Capsella bursa-pastoris	Brassicaceae	non-native	-	-	-	X	-	-	-	X
Cardamine hirsuta	Brassicaceae	non-native	-	-	-	X	-	-	-	-
Carduus acanthoides	Asteraceae	non-native	X	X	-	X	X	X	X	X
Carduus nutans	Asteraceae	non-native	X	X	X	X	X	X	X	X
Cerastium arvense	Caryophyllaceae	non-native	-	-	-	-	-	X	-	-
Cerastium glomeratum	Caryophyllaceae	non-native	X	X	X	X	X	X	X	X
Cerastium semidecandrum	Caryophyllaceae	non-native	X	-	-	-	-	-	-	-
Cerastium sp.	Caryophyllaceae		-	X	-	-	-	-	-	-
Chamaecrista fasciculata	Fabaceae	native	X	-	X	X	X	-	X	X
Chamaesyce maculata	Euphorbiaceae	native	-	-	-	-	-	-	-	X
Chamaesyce nutans	Euphorbiaceae	native	X	-	X	-	-	-	X	-
Chondrilla juncea	Asteraceae	non-native	X	X	X	X	X	-	-	X
Cichorium intybus	Asteraceae	non-native	X	-	X	X	X	-	X	X
Cirsium arvense	Asteraceae	non-native	X	-	-	X	X	-	-	X
Cirsium discolor	Asteraceae	native	X	X	X	-	X	-	X	X
Cirsium pumilum	Asteraceae	native	-	-	X	-	-	X	X	-
Cirsium vulgare	Asteraceae	non-native	X	X	-	X	-	X	-	X
Claytonia virginica	Portulacaceae	native	-	-	-	-	X	-	-	-
Cleome serrulata	Cleomaceae	native to US, not study area	X	-	-	-	-	-	-	-
Clinopodium vulgare	Lamiaceae	native	X	X	X	-	X	X	X	X
Commelina communis	Commelinaceae	non-native	-	-	-	-	-	-	X	X
Conium maculatum	Apiaceae	non-native	-	-	-	X	-	-	-	X
Conoclinium coelestinum	Asteraceae	native	X	-	X	-	X	-	X	-
Convolvulus arvensis	Convolvulaceae	non-native	X	-	-	X	X	-	X	X
Conyza canadensis	Asteraceae	native	X	X	X	X	X	-	-	X
Coreopsis lanceolata	Asteraceae	native	X	-	-	-	-	-	X	X
Coreopsis tinctoria	Asteraceae	non-native	X	-	-	-	X	-	-	X
Cornus amomum	Cornaceae	native	-	-	-	-	-	-	-	X
Cruciata pedemontana	Rubiaceae	non-native	-	-	-	-	X	X	X	-
Cuphea viscosissima	Lythraceae	native	X	-	-	-	X	-	-	X
Cynanchum laeve	Asclepiadaceae	native	X	-	-	-	-	-	-	-
Dalea candida	Fabaceae	native to US, not study area	X	-	-	-	X	-	-	-
Dalea purpurea	Fabaceae	native to US, not study area	X	-	-	-	-	-	-	-
Datura stramonium	Solanaceae	non-native	X	-	-	-	-	-	-	-
Daucus carota	Apiaceae	non-native	X	X	X	X	X	X	X	X
Desmanthus illinoensis	Fabaceae	non-native	-	-	-	-	X	-	-	-
Desmodium canadense	Fabaceae	native	X	-	X	-	X	-	X	-
Desmodium canescens	Fabaceae	native	X	-	-	X	-	-	-	-
Desmodium ciliare	Fabaceae	native	-	-	X	-	-	-	-	-
Desmodium paniculatum	Fabaceae	native	X	-	X	-	-	-	X	-
Dianthus armeria	Caryophyllaceae	non-native	X	X	X	X	X	X	X	X
Dipsacus fullonum	Dipsacaceae	non-native	X	-	X	X	X	-	-	X
Dracocephalum parviflorum	Lamiaceae	non-native	-	-	-	-	X	-	-	-
Dracopis amplexicaulis	Asteraceae	native to US, not study area	X	-	-	-	-	-	-	-
Duchesnea indica	Rosaceae	non-native	X	X	-	X	X	X	-	X
Echinacea angustifolia	Asteraceae	native to US, not study area	X	-	-	-	-	-	-	-
Echinacea purpurea	Asteraceae	non-native	X	-	-	-	X	-	X	-
Echium vulgare	Boraginaceae	non-native	X	X	X	-	X	-	X	-
Elephantopus carolinianus	Asteraceae	native	-	-	X	-	-	-	X	-
Erechtites hieraciifolius	Asteraceae	native	X	-	-	-	-	-	-	-
Erigeron annuus	Asteraceae	native	X	X	X	X	X	X	X	X
Erigeron philadelphicus	Asteraceae	native	X	-	X	X	X	X	X	-
Erigeron strigosus	Asteraceae	native	X	X	X	X	X	X	X	X
Erodium cicutarium	Geraniaceae	non-native	-	-	-	-	X	-	-	-
Eupatorium hyssopifolium	Asteraceae	native	-	-	-	-	-	-	X	-
Eupatorium serotinum	Asteraceae	native	X	-	X	-	-	-	-	-
Euphorbia corollata	Euphorbiaceae	native	-	-	X	X	-	-	X	-
Euthamia graminifolia	Asteraceae	native	X	-	-	-	-	-	-	-
Gaillardia aristata	Asteraceae	native to US, not study area	X	-	X	-	X	-	-	-
Gaillardia pulchella	Asteraceae	native	X	-	-	-	X	-	-	-
Galactia volubilis	Fabaceae	native	-	-	-	-	-	-	X	-
Galinsoga quadriradiata	Asteraceae	non-native	-	-	-	-	-	-	-	X
Galium anglicum	Rubiaceae	non-native	-	-	-	-	X	-	-	X
Galium aparine	Rubiaceae	native	-	-	-	-	X	X	-	X
Galium concinnum	Rubiaceae	native	-	-	-	-	-	-	X	-
Galium latifolium	Rubiaceae	native	-	-	-	-	-	-	X	-
Galium mollugo	Rubiaceae	non-native	X	X	-	-	X	X	X	-
Galium pilosum	Rubiaceae	native	-	-	-	-	-	X	-	-
Galium triflorum	Rubiaceae	native	-	-	-	-	-	X	-	-
Gamochaeta purpurea	Asteraceae	native	-	-	-	-	-	X	-	-
Geranium carolinianum	Geraniaceae	native	X	-	X	X	X	X	-	X
Geranium dissectum	Geraniaceae	non-native	X	-	-	X	X	-	-	X
Geum canadense	Rosaceae	native	X	-	-	X	X	-	-	X
Glechoma hederacea	Lamiaceae	non-native	-	X	-	X	X	X	-	X
Gratiola neglecta	Scrophulariaceae	native	-	-	-	-	-	-	-	X
Helenium flexuosum	Asteraceae	native	-	-	X	-	-	-	X	X
Heliopsis helianthoides	Asteraceae	native	X	-	-	-	X	-	-	-
Hemerocallis fulva	Liliaceae	non-native	-	-	-	-	X	-	-	-
Hesperis matronalis	Brassicaceae	non-native	-	-	-	-	X	-	-	-
Hieracium caespitosum	Asteraceae	non-native	X	-	X	-	X	X	X	-
Houstonia longifolia	Rubiaceae	native	-	-	-	-	-	-	X	-
Houstonia purpurea	Rubiaceae	native	-	-	X	-	-	-	X	-
Houstonia pusilla	Rubiaceae	native	-	-	-	-	-	-	X	-
Hypericum drummondii	Clusiaceae	native	-	X	-	-	-	-	-	-
Hypericum hypericoides	Clusiaceae	native	-	-	-	-	X	-	X	-
Hypericum mutilum	Clusiaceae	native	-	-	-	X	X	-	X	X
Hypericum perforatum	Clusiaceae	non-native	X	X	X	X	X	-	X	-
Hypericum prolificum	Clusiaceae	native	-	-	X	-	-	-	X	-
Hypericum punctatum	Clusiaceae	native	X	X	X	-	-	-	X	-
Impatiens capensis	Balsaminaceae	native	-	-	-	X	-	-	-	X
Ipomoea lacunosa	Convolvulaceae	native	-	-	-	-	-	-	-	X
Ipomoea pandurata	Convolvulaceae	native	-	-	X	-	-	-	X	-
Kummerowia striata	Fabaceae	non-native	X	X	X	X	-	X	X	X
Lactuca canadensis	Asteraceae	native	-	-	X	-	X	-	X	X
Lactuca saligna	Asteraceae	non-native	X	-	-	-	-	-	-	-
Lamium amplexicaule	Lamiaceae	non-native	-	-	-	-	X	-	-	-
Lamium purpureum	Lamiaceae	non-native	-	-	-	X	X	-	-	-
Lapsana communis	Asteraceae	non-native	-	-	-	-	-	-	-	X
Leonurus cardiaca	Lamiaceae	non-native	X	-	-	X	X	-	-	X
Lepidium campestre	Brassicaceae	non-native	-	-	-	X	X	X	X	-
Lepidium virginicum	Brassicaceae	native	X	-	-	X	X	X	-	X
Lespedeza bicolor	Fabaceae	non-native	-	-	-	-	-	-	X	-
Lespedeza cuneata	Fabaceae	non-native	-	X	X	-	-	-	-	-
Lespedeza repens	Fabaceae	native	-	X	X	-	-	-	-	-
Lespedeza virginica	Fabaceae	native	-	-	X	-	-	-	X	-
Leucanthemum vulgare	Asteraceae	non-native	X	X	X	X	X	X	X	X
Liatris pilosa	Asteraceae	native	-	-	X	-	-	-	-	-
Liatris spicata	Asteraceae	native	-	-	X	-	-	-	X	-
Liatris squarrosa	Asteraceae	native	-	-	X	-	-	-	X	-
Linaria vulgaris	Scrophulariaceae	non-native	X	X	-	X	X	X	-	X
Linum medium	Linaceae	native	-	-	X	-	-	-	X	-
Linum usitatissimum	Linaceae	non-native	X	-	-	-	X	-	-	-
Liriope muscari	Asparagaceae	non-native	-	-	-	-	-	-	X	-
Lobelia inflata	Campanulaceae	native	X	X	X	X	X	X	X	X
Lobelia spicata	Campanulaceae	native	X	-	X	-	-	-	-	-
Lonicera canadensis	Caprifoliaceae	native	-	-	-	-	X	-	-	-
Lonicera japonica	Caprifoliaceae	non-native	-	-	-	-	X	-	X	X
Lotus corniculatus	Fabaceae	non-native	X	-	X	-	-	-	X	-
Lotus tenuis	Fabaceae	non-native	-	-	-	-	-	-	X	-
Ludwigia alternifolia	Onagraceae	native	-	-	-	-	-	-	X	-
Lycopus americanus	Lamiaceae	native	-	-	X	X	-	-	-	-
Lycopus virginicus	Lamiaceae	native	-	-	-	-	-	-	-	X
Lysimachia ciliata	Primulaceae	native	-	-	X	-	-	-	-	-
Lysimachia nummularia	Primulaceae	non-native	-	X	-	-	-	X	-	-
Malva neglecta	Malvaceae	non-native	X	-	-	X	-	-	-	X
Mazus pumilus	Scrophulariaceae	non-native	-	-	-	X	-	-	-	X
Medicago lupulina	Fabaceae	non-native	X	X	X	X	X	X	X	X
Medicago sativa	Fabaceae	non-native	-	-	-	X	-	-	-	X
Melilotus officinalis	Fabaceae	non-native	X	X	-	-	X	-	X	-
Mentha spicata	Lamiaceae	non-native	X	-	-	-	-	-	-	-
Mollugo verticillata	Molluginaceae	non-native	X	X	-	X	-	-	-	X
Monarda citriodora	Lamiaceae	native to US, not study area	X	-	-	-	X	-	-	-
Monarda fistulosa	Lamiaceae	native	X	-	-	-	X	-	X	X
Monarda punctata	Lamiaceae	native	-	-	-	-	X	-	-	-
Myosotis macrosperma	Boraginaceae	native	-	-	-	-	-	X	-	-
Nepeta cataria	Lamiaceae	non-native	X	-	-	X	X	-	X	X
Oenothera biennis	Onagraceae	native	-	-	X	-	-	-	-	-
Oenothera fruticosa	Onagraceae	native	-	-	X	X	-	-	X	-
Oenothera perennis	Onagraceae	native	-	-	-	-	-	X	-	-
Oxalis corniculata	Oxalidaceae	native	X	X	X	X	X	X	X	X
Oxalis stricta	Oxalidaceae	native	X	X	X	X	X	X	X	X
Packera anonyma	Asteraceae	native	-	-	X	-	-	-	X	-
Papaver dubium	Papaveraceae	non-native	-	-	-	-	X	-	-	-
Penstemon digitalis	Scrophulariaceae	native	-	-	X	-	X	-	X	-
Perilla frutescens	Lamiaceae	non-native	X	X	-	-	-	-	-	-
Petrorhagia prolifera	Caryophyllaceae	non-native	-	-	X	-	-	-	X	-
Physalis heterophylla	Solanaceae	native	X	X	X	X	X	-	-	X
Physalis longifolia	Solanaceae	native	-	-	-	-	X	-	X	X
Phytolacca americana	Phytolaccaceae	native	X	-	-	-	X	-	X	X
Plantago aristata	Plantaginaceae	non-native	-	-	-	-	-	-	X	-
Plantago lanceolata	Plantaginaceae	non-native	-	-	-	-	X	X	X	X
Plantago major	Plantaginaceae	non-native	-	-	-	-	X	X	X	X
Plantago virginica	Plantaginaceae	native	-	-	-	-	-	X	-	-
Platanthera lacera	Orchidaceae	native	-	-	X	-	-	-	X	-
Polygala ambigua	Polygalaceae	native	-	-	X	-	-	-	-	-
Polygala curtissii	Polygalaceae	native	-	-	X	-	-	-	-	-
Polygala mariana	Polygalaceae	native	-	-	-	-	-	-	X	-
Polygala sanguinea	Polygalaceae	native	-	-	X	-	-	-	X	-
Polygala verticillata	Polygalaceae	native	-	-	-	-	-	-	X	-
Polygonum aviculare	Polygonaceae	non-native	X	-	-	X	X	-	-	X
Polygonum cespitosum	Polygonaceae	non-native	X	X	-	X	X	X	X	X
Polygonum convolvulus	Polygonaceae	non-native	X	-	-	-	-	-	-	-
Polygonum glabrum	Polygonaceae	native	-	-	-	X	-	-	-	X
Polygonum pensylvanicum	Polygonaceae	native	X	-	-	-	-	-	-	-
Polygonum perfoliatum	Polygonaceae	non-native	-	-	-	-	-	-	-	X
Polygonum persicaria	Polygonaceae	non-native	X	-	-	X	X	X	-	X
Polygonum punctatum	Polygonaceae	native	X	-	X	X	-	-	X	X
Polygonum scandens	Polygonaceae	native	-	-	-	-	X	-	-	-
Portulaca oleracea	Portulacaceae	non-native	-	-	-	X	-	-	-	-
Potentilla recta	Rosaceae	non-native	X	X	X	-	X	X	X	-
Potentilla simplex	Rosaceae	native	-	-	X	-	-	-	X	-
Prunella vulgaris	Lamiaceae	non-native	X	X	X	X	X	X	X	X
Pseudognaphalium obtusifolium	Asteraceae	native	X	X	X	-	-	-	-	-
Pycnanthemum incanum	Lamiaceae	native	-	-	-	-	-	X	-	-
Pycnanthemum muticum	Lamiaceae	native	-	-	-	-	-	-	X	-
Pycnanthemum tenuifolium	Lamiaceae	native	X	-	X	-	X	-	X	-
Ranunculus abortivus	Ranunculaceae	native	-	-	-	X	-	-	-	-
Ranunculus bulbosus	Ranunculaceae	non-native	X	X	X	X	X	X	-	X
Ranunculus micranthus	Ranunculaceae	native	-	-	-	-	-	-	X	-
Ranunculus parviflorus	Ranunculaceae	non-native	-	-	-	X	-	-	-	-
Ranunculus recurvatus	Ranunculaceae	native	-	-	-	-	-	-	X	-
Raphanus raphanistrum	Brassicaceae	non-native	-	-	-	-	X	-	-	-
Ratibida columnifera	Asteraceae	non-native	X	-	-	-	X	-	-	-
Ratibida pinnata	Asteraceae	non-native	X	-	-	-	X	-	-	-
Rhus copallinum	Anacardiaceae	native	-	-	-	-	-	-	X	-
Robinia pseudoacacia	Fabaceae	native	-	-	-	X	-	-	-	-
Rorippa sessiliflora	Brassicaceae	native	-	-	-	-	-	-	X	-
Rorippa sylvestris	Brassicaceae	non-native	-	-	-	X	-	-	-	X
Rosa carolina	Rosaceae	native	-	X	-	-	-	-	X	-
Rosa multiflora	Rosaceae	non-native	-	-	X	X	X	X	X	X
Rubus allegheniensis	Rosaceae	native	-	-	X	X	-	-	X	X
Rubus flagellaris	Rosaceae	native	-	-	-	-	X	-	-	-
Rubus pensilvanicus	Rosaceae	native	-	-	-	-	-	-	-	X
Rubus phoenicolasius	Rosaceae	non-native	-	-	-	-	X	X	-	X
Rudbeckia hirta	Asteraceae	native	X	X	X	X	X	-	X	X
Ruellia caroliniensis	Acanthaceae	native	X	-	-	-	-	-	-	-
Ruellia purshiana	Acanthaceae	native	-	-	-	-	-	-	X	-
Rumex acetosella	Polygonaceae	non-native	-	-	-	-	-	X	-	-
Rumex crispus	Polygonaceae	non-native	-	-	-	-	-	X	-	-
Rumex hastatulus	Polygonaceae	native	-	-	-	-	-	X	-	X
Rumex obtusifolius	Polygonaceae	non-native	-	-	-	-	X	X	-	X
Sabatia angularis	Gentianaceae	native	-	-	X	-	-	-	X	-
Salvia lyrata	Lamiaceae	native	-	-	X	-	X	X	X	-
Sambucus nigra	Caprifoliaceae	non-native	-	-	-	-	-	-	-	X
Saponaria officinalis	Caryophyllaceae	non-native	X	-	-	-	X	-	-	-
Scutellaria integrifolia	Lamiaceae	native	-	-	-	-	-	-	X	-
Securigera varia	Fabaceae	non-native	X	-	X	-	X	-	X	-
Senna hebecarpa	Fabaceae	native	-	-	-	-	-	-	X	-
Sida spinosa	Malvaceae	non-native	-	X	-	X	X	-	-	X
Silene latifolia	Caryophyllaceae	non-native	X	-	-	-	-	-	-	X
Sisymbrium officinale	Brassicaceae	non-native	-	-	-	X	-	-	-	X
Sisyrinchium angustifolium	Iridaceae	native	X	X	X	X	X	X	X	X
Smallanthus uvedalia	Asteraceae	native	X	-	-	-	X	-	-	-
Solanum carolinense	Solanaceae	native	X	X	X	X	X	X	X	X
Solanum ptychanthum	Solanaceae	native	X	-	-	X	-	-	-	X
Solanum sarrachoides	Solanaceae	non-native	X	-	-	-	-	-	-	-
Solanum sp.	Solanaceae		-	X	-	-	-	-	-	-
Solidago canadensis	Asteraceae	native	X	-	X	-	-	-	-	-
Solidago juncea	Asteraceae	native	X	-	X	-	X	-	X	-
Solidago nemoralis	Asteraceae	native	-	-	X	-	-	-	-	-
Spiranthes lacera	Orchidaceae	native	X	X	X	X	X	X	X	-
Spiranthes tuberosa	Orchidaceae	native	-	-	-	-	X	-	-	-
Spiranthes vernalis	Orchidaceae	native	-	-	X	-	-	-	X	-
Stellaria graminea	Caryophyllaceae	non-native	X	X	-	X	X	-	-	X
Stellaria longifolia	Caryophyllaceae	native	-	-	-	-	X	-	-	-
Stellaria media	Caryophyllaceae	non-native	X	-	X	X	X	X	-	X
Strophostyles leiosperma	Fabaceae	non-native	-	-	X	-	-	-	-	-
Strophostyles umbellata	Fabaceae	native	-	-	X	-	-	-	X	-
Symphyotrichum ericoides	Asteraceae	native	X	X	X	-	-	-	-	-
Symphyotrichum novae-angliae	Asteraceae	native	X	-	-	-	X	-	X	-
Symphyotrichum pilosum	Asteraceae	native	-	-	X	-	-	-	-	-
Symphyotrichum racemosum	Asteraceae	native	-	-	-	-	X	-	X	-
Taraxacum officinale	Asteraceae	non-native	X	-	X	X	X	X	X	X
Teucrium canadense	Lamiaceae	native	X	-	X	X	X	-	X	X
Thaspium trifoliatum	Apiaceae	native	-	-	-	-	-	-	-	X
Thlaspi alliaceum	Brassicaceae	non-native	-	-	-	X	-	-	-	X
Tradescantia ohiensis	Commelinaceae	native	-	-	-	-	-	-	X	-
Tragopogon dubius	Asteraceae	non-native	-	-	-	-	X	X	-	-
Trifolium arvense	Fabaceae	non-native	X	-	X	-	-	-	X	-
Trifolium campestre	Fabaceae	non-native	X	X	X	X	X	X	X	X
Trifolium dubium	Fabaceae	non-native	X	-	-	-	-	-	-	-
Trifolium pratense	Fabaceae	non-native	X	X	X	X	X	X	X	X
Trifolium repens	Fabaceae	non-native	X	X	X	X	X	X	X	X
Triodanis perfoliata	Campanulaceae	native	-	X	X	-	X	X	X	X
Urtica dioica	Urticaceae	non-native	-	-	-	-	-	-	-	X
Valerianella locusta	Valerianaceae	non-native	-	-	X	X	-	-	-	-
Verbascum blattaria	Scrophulariaceae	non-native	X	X	X	-	X	-	X	-
Verbascum thapsus	Scrophulariaceae	non-native	X	X	-	X	X	-	X	X
Verbena hastata	Verbenaceae	native	X	-	X	-	X	-	X	-
Verbena simplex	Verbenaceae	native	-	-	-	-	X	-	-	-
Verbena urticifolia	Verbenaceae	native	X	X	-	X	X	-	X	X
Verbesina alternifolia	Asteraceae	native	X	X	X	-	X	X	-	X
Vernonia noveboracensis	Asteraceae	native	X	-	X	X	-	-	X	X
Veronica arvensis	Scrophulariaceae	non-native	-	-	-	-	X	X	-	X
Veronica officinalis	Scrophulariaceae	non-native	X	-	X	-	X	-	X	-
Veronica persica	Scrophulariaceae	non-native	X	-	-	X	X	X	-	X
Veronica serpyllifolia	Scrophulariaceae	non-native	-	-	-	-	-	X	-	-
Vicia cracca	Fabaceae	non-native	-	X	-	-	-	X	-	X
Vicia sativa	Fabaceae	non-native	-	X	X	X	-	X	X	X
Vicia tetrasperma	Fabaceae	non-native	-	-	X	-	-	X	X	-
Viola arvensis	Violaceae	non-native	-	-	-	X	X	-	-	X
Viola bicolor	Violaceae	native	X	-	-	X	-	-	-	X
Grand Total			881	295	712	450	977	335	915	725

## Sheet: Nativity of flowers (%)
Table S3. Percentage of flower species counted in four National Parks in the United States on transects and during meandering walks in cool-season hayfields (CSH), cool-season pastures (CSP), and warm-season meadows (WSM) by nativity.
Nativity	Species	CSH	CSP	WSM	Row total
Undetermined		0.00323635	0.000631084	0.00275547	0.00245807
	Achillea millefolium	0.00253968	0.000160445	0.00252585	0.00199506
	Calystegia sepium	0	1.06963e-05	0.000204798	8.24206e-05
	Cerastium arvense	0	0	0	0
	Cerastium sp.	1.90001e-05	0	0	7.27241e-06
	Polygonum scandens	0	0	0	0
	Portulaca oleracea	0	0	0	0
	Sambucus nigra	0	0	0	0
	Solanum sp.	8.23337e-05	0	0	3.15138e-05
	Taraxacum officinale	7.60004e-05	0.000459942	2.48241e-05	0.000143024
	Urtica dioica	0.000513002	0	0	0.000196355
	Veronica serpyllifolia	6.33336e-06	0	0	2.42414e-06
Introduced		0.576849	0.886405	0.258766	0.522758
	Abutilon theophrasti	0	0	0	0
	Ailanthus altissima	3.16668e-05	0	0	1.21207e-05
	Alliaria petiolata	0	0	0.000217211	8.48448e-05
	Allium vineale	0.000418002	0.000374372	0.00166942	0.000896931
	Anagallis arvensis	0.00138701	0.000181838	0.0114315	0.00503736
	Arabidopsis thaliana	9.50004e-05	0	0.00341331	0.00136964
	Arctium minus	0	0	0	0
	Arenaria serpyllifolia	0.0130467	5.34817e-05	0	0.00500584
	Asparagus officinalis	3.80002e-05	0.000224623	0	6.54517e-05
	Ballota nigra	0	0	0	0
	Barbarea vulgaris	0	0	0.000142738	5.57551e-05
	Capsella bursa-pastoris	3.80002e-05	0.000684565	0	0.00016969
	Cardamine hirsuta	0	0	0.000192386	7.51482e-05
	Carduus acanthoides	0.00152001	0.00341213	0.000564747	0.00157569
	Carduus nutans	3.16668e-05	1.06963e-05	1.8618e-05	2.18172e-05
	Cerastium glomeratum	0.00196968	0.00149749	0.000707486	0.00136964
	Cerastium semidecandrum	6.33336e-05	0	0	2.42414e-05
	Chondrilla juncea	0.000145667	7.48743e-05	1.2412e-05	7.75724e-05
	Cichorium intybus	0	0.0100011	2.48241e-05	0.00227626
	Cirsium arvense	0.000684003	0.000106963	0.00150186	0.000872689
	Cirsium vulgare	0.000247001	0.00011766	8.68842e-05	0.000155145
	Commelina communis	0	0	0	0
	Conium maculatum	0	0	0	0
	Convolvulus arvensis	0	0.00126217	0.000521305	0.000489676
	Cruciata pedemontana	0.00834737	0	0.00018618	0.00326774
	Datura stramonium	0	0	0	0
	Daucus carota	0.00205834	0.0037758	0.00772649	0.00466161
	Dianthus armeria	0.00128567	0.000352979	0.000297889	0.000688455
	Dipsacus fullonum	0.00131734	0	0	0.00050422
	Duchesnea indica	0.000342002	1.06963e-05	3.10301e-05	0.000145448
	Echium vulgare	0	0.00104824	0.000781958	0.000543007
	Erodium cicutarium	0	0	0	0
	Galinsoga quadriradiata	0	0	0	0
	Galium anglicum	0	0	0.000148944	5.81793e-05
	Galium mollugo	0.0349982	0	0	0.0133958
	Geranium dissectum	5.70003e-05	2.13927e-05	0	2.66655e-05
	Glechoma hederacea	0.00241934	3.2089e-05	0.00160736	0.00156114
	Hemerocallis fulva	0	0	0	0
	Hesperis matronalis	0	0	0.000403391	0.000157569
	Hieracium caespitosum	0.00248268	0	0.00012412	0.000998744
	Hypericum perforatum	9.50004e-05	0.00020323	0.00067025	0.000344227
	Kummerowia striata	0.000817004	0.000288801	0.00353122	0.0017575
	Lactuca saligna	0	0	0	0
	Lamium amplexicaule	0	0	3.10301e-05	1.21207e-05
	Lamium purpureum	0.00062067	0	6.20601e-05	0.000261807
	Lapsana communis	0	0	0	0
	Leonurus cardiaca	0.000297668	0	0	0.000113934
	Lepidium campestre	0.000525669	0	8.06782e-05	0.000232717
	Lespedeza bicolor	0	0	0.000105502	4.12103e-05
	Lespedeza cuneata	0.0100637	0	0.00726724	0.00669062
	Leucanthemum vulgare	0.0274931	0.00362606	0.0144848	0.0170029
	Linaria vulgaris	0.000316668	0	0.000657838	0.000378165
	Linum usitatissimum	0	0	0.000341331	0.000133328
	Liriope muscari	0	0	0	0
	Lonicera japonica	6.9667e-05	0	0	2.66655e-05
	Lotus corniculatus	5.06669e-05	0	0	1.93931e-05
	Lotus tenuis	3.16668e-05	0	0	1.21207e-05
	Lysimachia nummularia	0.000380002	0	0	0.000145448
	Malva neglecta	0	0.00011766	6.20601e-06	2.90896e-05
	Mazus pumilus	0.00378735	0	0	0.00144963
	Medicago lupulina	0.0110771	0.00746604	0.00350019	0.00729908
	Medicago sativa	0.0113747	0	0	0.00435375
	Melilotus officinalis	0.000418002	0	0.00104882	0.000569672
	Mentha spicata	0	0	0	0
	Nepeta cataria	0	0.000716654	0.00379808	0.00164599
	Papaver dubium	0	0	1.2412e-05	4.84827e-06
	Perilla frutescens	0.00318568	0.000181838	0	0.00126055
	Petrorhagia prolifera	0	0	0	0
	Plantago lanceolata	0.00627003	0.0499412	0.0145097	0.0193858
	Plantago major	0.00371768	0.00198952	0	0.00187386
	Polygonum aviculare	0	0.0114344	9.92962e-05	0.00263019
	Polygonum cespitosum	0.00319835	0.0238956	0.000173768	0.00670759
	Polygonum convolvulus	0	0	8.68842e-05	3.39379e-05
	Polygonum perfoliatum	0	0	0	0
	Polygonum persicaria	0.00185568	0.00791529	0.00137153	0.00303987
	Potentilla recta	0.000228001	2.13927e-05	0.00111708	0.000528462
	Ranunculus bulbosus	0.000101334	0.0217242	0.000142738	0.00501796
	Ranunculus parviflorus	2.53335e-05	0	0	9.69655e-06
	Raphanus raphanistrum	0	0	0	0
	Rorippa sylvestris	0.00313501	0.0182265	0	0.00533068
	Rosa multiflora	0	0	1.2412e-05	4.84827e-06
	Rubus phoenicolasius	0	0	0.000204798	7.99965e-05
	Rumex acetosella	6.9667e-05	0	0	2.66655e-05
	Rumex crispus	0	0	0	0
	Rumex obtusifolius	8.86671e-05	7.48743e-05	3.72361e-05	6.54517e-05
	Saponaria officinalis	0	0	0	0
	Securigera varia	0	0	0.0286904	0.0112068
	Silene latifolia	0	0	0	0
	Sisymbrium officinale	0.000481336	0.0526153	0	0.0121086
	Solanum sarrachoides	0	4.27853e-05	0	9.69655e-06
	Stellaria graminea	0.000202668	2.13927e-05	0.00490275	0.00199749
	Stellaria media	0.00563669	1.06963e-05	0.000366155	0.00230293
	Thlaspi alliaceum	0.000202668	0	0	7.75724e-05
	Tragopogon dubius	1.90001e-05	0	0	7.27241e-06
	Trifolium arvense	0.00521236	0	0.00938349	0.00566036
	Trifolium campestre	0.278883	0.0402503	0.0769918	0.14594
	Trifolium dubium	0.000196334	0	0	7.51482e-05
	Trifolium pratense	0.00156434	0.000673869	0.000285477	0.000862993
	Trifolium repens	0.112063	0.621457	0.0492882	0.202988
	Valerianella locusta	0.000139334	0	0	5.3331e-05
	Verbascum blattaria	1.26667e-05	0	6.82662e-05	3.15138e-05
	Verbascum thapsus	5.70003e-05	2.13927e-05	0.00012412	7.51482e-05
	Veronica arvensis	0.00162767	6.4178e-05	0.00225278	0.00151751
	Veronica officinalis	0.000234334	0	0	8.96931e-05
	Veronica persica	0.0075937	0.000149749	0.000961932	0.00331622
	Vicia cracca	7.60004e-05	0	1.2412e-05	3.39379e-05
	Vicia sativa	0.000183668	3.2089e-05	0.000248241	0.000174538
	Vicia tetrasperma	6.33336e-05	0	1.2412e-05	2.90896e-05
	Viola arvensis	8.23337e-05	0	1.2412e-05	3.6362e-05
	Platanthera lacera	3.80002e-05	0	6.20601e-05	3.87862e-05
Native		0.419877	0.112964	0.738416	0.474745
	Ageratina altissima	0.00063967	0	0	0.000244838
	Agrimonia parviflora	0.000190001	0	0.000279271	0.00018181
	Allium canadense	0	0	0	0
	Amaranthus spinosus	0	0.0220879	0	0.00500584
	Apocynum cannabinum	0.00720103	0	0.0150248	0.00862508
	Asclepias incarnata	0	0	0	0
	Asclepias syriaca	0.000272335	0	0.00286718	0.00122419
	Asclepias tuberosa	0	0	0.00182457	0.000712696
	Asclepias verticillata	0	0	3.10301e-05	1.21207e-05
	Asclepias viridiflora	6.33336e-06	0.000106963	6.82662e-05	5.3331e-05
	Buchnera americana	5.06669e-05	0	0.00304715	0.00120964
	Calystegia catesbeiana	0	0	0	0
	Chamaecrista fasciculata	0	0	0.0114997	0.00449193
	Chamaesyce maculata	0.0073657	0	0	0.00281927
	Chamaesyce nutans	0.00172267	0	0.00282374	0.00176235
	Cirsium discolor	0.000139334	3.2089e-05	0.0010364	0.000465434
	Cirsium pumilum	6.33336e-06	0	6.20601e-05	2.66655e-05
	Claytonia virginica	1.90001e-05	0	0	7.27241e-06
	Cleome serrulata	0	0	0	0
	Clinopodium vulgare	0.0105704	0.000598995	0.00974965	0.00798995
	Conoclinium coelestinum	0.000405335	4.27853e-05	0.000769546	0.000465434
	Conyza canadensis	0.0138384	0.000673869	0.0154406	0.0114807
	Coreopsis lanceolata	0	0	1.8618e-05	7.27241e-06
	Coreopsis tinctoria	0	0	0.0136284	0.0053234
	Cornus amomum	0.001007	0	0	0.000385438
	Cuphea viscosissima	0	3.2089e-05	0.000173768	7.51482e-05
	Cynanchum laeve	0	0	0	0
	Dalea candida	0	0	1.2412e-05	4.84827e-06
	Dalea purpurea	0	0	0	0
	Desmanthus illinoensis	0	0	1.2412e-05	4.84827e-06
	Desmodium canadense	0.0189938	0	0.0221306	0.0159145
	Desmodium canescens	0	4.27853e-05	0.00015515	7.03e-05
	Desmodium ciliare	0	0	0	0
	Desmodium paniculatum	5.70003e-05	0	0.00914146	0.00359257
	Dracocephalum parviflorum	0	0	1.2412e-05	4.84827e-06
	Dracopis amplexicaulis	0	0	0.00141497	0.000552703
	Echinacea angustifolia	0	0	0	0
	Echinacea purpurea	0	0	0.000471657	0.000184234
	Elephantopus carolinianus	0	0	0.000390979	0.000152721
	Erechtites hieraciifolius	0	0	0	0
	Erigeron annuus	0.0216791	0.0237993	0.00905458	0.0172283
	Erigeron philadelphicus	0.00077267	0	0.00145221	0.000862993
	Erigeron strigosus	0.10013	0.00564766	0.151421	0.0987521
	Eupatorium hyssopifolium	0	0	0	0
	Eupatorium serotinum	1.26667e-05	0	0.000769546	0.000305441
	Euphorbia corollata	0.00846137	0	0.00718036	0.00604337
	Euthamia graminifolia	0	0	0.000347537	0.000135752
	Gaillardia aristata	0	0	0.014609	0.00570642
	Gaillardia pulchella	0	0	0.00190525	0.00074421
	Galactia volubilis	0	0	0	0
	Galium aparine	0.00202668	0	3.72361e-05	0.000790269
	Galium concinnum	0	0	0.00801197	0.00312956
	Galium latifolium	0.00114634	0	0.0150061	0.00630033
	Galium pilosum	6.33336e-05	0	0	2.42414e-05
	Galium triflorum	0.000456002	0	0	0.000174538
	Gamochaeta purpurea	0	0	0	0
	Geranium carolinianum	1.90001e-05	0	8.06782e-05	3.87862e-05
	Geum canadense	0.000937338	0	8.68842e-05	0.00039271
	Gratiola neglecta	4.43335e-05	0	0	1.6969e-05
	Helenium flexuosum	0	0	0.0115866	0.00452586
	Heliopsis helianthoides	0	0	0.00354363	0.00138418
	Houstonia longifolia	0.00118434	0	0	0.000453314
	Houstonia purpurea	0.000259668	0	0.0045428	0.00187386
	Houstonia pusilla	0	0	0.000657838	0.000256958
	Hypericum drummondii	0	0	0	0
	Hypericum hypericoides	6.33336e-06	0	6.20601e-05	2.66655e-05
	Hypericum mutilum	0.000152001	0	4.96481e-05	7.75724e-05
	Hypericum prolificum	0	0	0	0
	Hypericum punctatum	0.00200768	0	0.000297889	0.00088481
	Impatiens capensis	9.50004e-05	0	0	3.6362e-05
	Ipomoea lacunosa	0	2.13927e-05	0	4.84827e-06
	Ipomoea pandurata	6.33336e-06	0	6.20601e-06	4.84827e-06
	Lactuca canadensis	0.000310335	0	1.2412e-05	0.000123631
	Lepidium virginicum	1.90001e-05	0.0244304	2.48241e-05	0.0055537
	Lespedeza repens	0	0	0.00425733	0.00166296
	Lespedeza virginica	0.000633336	0	0.00079437	0.000552703
	Liatris pilosa	0	0	0	0
	Liatris spicata	0	0	0.000496481	0.000193931
	Liatris squarrosa	0.00197601	0	8.06782e-05	0.000787844
	Linum medium	0	0	0.000676456	0.000264231
	Lobelia inflata	0.00946838	0.00679217	0.0102461	0.00916566
	Lobelia spicata	0	0	9.92962e-05	3.87862e-05
	Lonicera canadensis	0	0	6.20601e-06	2.42414e-06
	Ludwigia alternifolia	0	0	0	0
	Lycopus americanus	0	0	3.72361e-05	1.45448e-05
	Lycopus virginicus	0	0	0.000136532	5.3331e-05
	Lysimachia ciliata	0	0	0.000148944	5.81793e-05
	Mollugo verticillata	0.0105387	0	0.000105502	0.00407497
	Monarda citriodora	0	0	0.000664044	0.000259383
	Monarda fistulosa	0	0	0.0141807	0.00553915
	Monarda punctata	0	0	0.000434421	0.00016969
	Myosotis macrosperma	0	0	0	0
	Oenothera biennis	0	0	0.000453039	0.000176962
	Oenothera fruticosa	0.00215334	0	0.000229623	0.0009139
	Oenothera perennis	0.000101334	0	0	3.87862e-05
	Oxalis corniculata	0.00734037	0.000791529	0.000297889	0.00310532
	Oxalis stricta	0.00570003	0.00151888	0.00872566	0.00593429
	Packera anonyma	0.0332058	0	0.00573436	0.0149497
	Penstemon digitalis	8.86671e-05	0	0.0104261	0.00410649
	Physalis heterophylla	2.53335e-05	0.000192534	0.00183077	0.000768451
	Physalis longifolia	0.000905671	0.00011766	0.000453039	0.000550279
	Phytolacca americana	0	0.000192534	0.00684523	0.00271746
	Plantago aristata	0	0	4.96481e-05	1.93931e-05
	Plantago virginica	1.90001e-05	0	0	7.27241e-06
	Polygala ambigua	0.000221668	0	0.000105502	0.000126055
	Polygala curtissii	0	0	0.000515099	0.000201203
	Polygala mariana	0	0	0.000242035	9.45413e-05
	Polygala sanguinea	0	0	0.000434421	0.00016969
	Polygala verticillata	5.06669e-05	0	0.000242035	0.000113934
	Polygonum glabrum	0	0.0023425	0	0.000530886
	Polygonum pensylvanicum	0	0	0.00109226	0.000426648
	Polygonum punctatum	0.000361002	8.55706e-05	0.000266859	0.000261807
	Potentilla simplex	5.06669e-05	0	0.000136532	7.27241e-05
	Prunella vulgaris	0.0184048	1.06963e-05	0.0126851	0.0120019
	Pseudognaphalium obtusifolium	0.00438902	0.000802225	0.000750928	0.00215506
	Pycnanthemum incanum	0	0	0	0
	Pycnanthemum muticum	0	0	4.34421e-05	1.6969e-05
	Pycnanthemum tenuifolium	0.0365815	0	0.120006	0.0608773
	Ranunculus abortivus	0.000234334	0	0	8.96931e-05
	Ranunculus micranthus	0	0	0	0
	Ranunculus recurvatus	6.33336e-06	0	0	2.42414e-06
	Ratibida columnifera	0	0	0.00244517	0.00095511
	Ratibida pinnata	0	0	0.0158067	0.00617428
	Rhus copallinum	5.06669e-05	0	0	1.93931e-05
	Robinia pseudoacacia	0	0	0	0
	Rorippa sessiliflora	0	0	0	0
	Rosa carolina	3.80002e-05	0	0	1.45448e-05
	Rubus allegheniensis	7.60004e-05	0	9.30902e-05	6.54517e-05
	Rubus flagellaris	0	0	0.00125362	0.000489676
	Rubus pensilvanicus	0	0	0	0
	Rudbeckia hirta	0.0221288	0	0.128204	0.0585477
	Ruellia caroliniensis	0	0	0	0
	Ruellia purshiana	0	0	0	0
	Rumex hastatulus	0.00125401	0	0	0.000479979
	Sabatia angularis	0.000253335	0	0.00680179	0.00275382
	Salvia lyrata	0.000126667	0	0	4.84827e-05
	Scutellaria integrifolia	0.000297668	0	0	0.000113934
	Senna hebecarpa	0	0	0	0
	Sida spinosa	5.06669e-05	0.000427853	0	0.000116359
	Sisyrinchium angustifolium	0.000931004	0	0.00176871	0.00104723
	Smallanthus uvedalia	0	0	0	0
	Solanum carolinense	0.0373415	0.0114237	0.00178733	0.0175798
	Solanum ptychanthum	5.06669e-05	0.000106963	0.000217211	0.000128479
	Solidago canadensis	1.90001e-05	0	0.00296648	0.00116601
	Solidago juncea	0.0163781	0	0.00974965	0.0100771
	Solidago nemoralis	0	0	0.000148944	5.81793e-05
	Spiranthes lacera	0.00178601	0	0.00363672	0.00210415
	Spiranthes tuberosa	8.86671e-05	0	0	3.39379e-05
	Spiranthes vernalis	0	0	0.000502687	0.000196355
	Stellaria longifolia	0.000291335	0	0	0.00011151
	Strophostyles leiosperma	0	0	1.2412e-05	4.84827e-06
	Strophostyles umbellata	0.000665003	0	0.00766443	0.00324834
	Symphyotrichum ericoides	0.000538336	0	0.0012412	0.000690879
	Symphyotrichum novae-angliae	0	0	3.10301e-05	1.21207e-05
	Symphyotrichum pilosum	0	0	0.000992962	0.000387862
	Symphyotrichum racemosum	2.53335e-05	0	6.20601e-06	1.21207e-05
	Teucrium canadense	1.26667e-05	0	0.000533717	0.000213324
	Thaspium trifoliatum	0	0	0	0
	Tradescantia ohiensis	0	0	0	0
	Triodanis perfoliata	8.86671e-05	0	0.000664044	0.000293321
	Verbena hastata	0	0	0.00194248	0.000758755
	Verbena simplex	3.16668e-05	0	0	1.21207e-05
	Verbena urticifolia	0.000272335	0.0106428	0.00229623	0.00341318
	Verbesina alternifolia	0.00231168	0	0.000726104	0.00116843
	Vernonia noveboracensis	0	0	0.000161356	6.30276e-05
	Viola bicolor	3.80002e-05	0	0	1.45448e-05
Grand total		1	1	1	1
